# Supplementary material for: The Mitochondrial Pentatricopeptide Repeat Protein PPR18 Is Required for the cis-Splicing of nad4 Intron 1 and Essential to Seed Development in Maize
Source: Int J Mol Sci. 2020 Jun 5;21(11):4047. doi: 10.3390/ijms21114047 (PMC7312232; doi:10.3390/ijms21114047)
Supplement: Supplementary file 1 [file ijms-21-04047-s001.zip]

Archive with 2 entries (2 files):
- PPR18 Supplemental Figs S1-S8.pptx
- PPR18 Supplementary Table S1.xls
