# Supplementary material for: The Mitochondrial Pentatricopeptide Repeat Protein PPR18 Is Required for the cis-Splicing of nad4 Intron 1 and Essential to Seed Development in Maize
Source: Int J Mol Sci. 2020 Jun 5;21(11):4047. doi: 10.3390/ijms21114047 (PMC7312232; doi:10.3390/ijms21114047)
Supplement: Supplementary file 1 [file ijms-21-04047-s001.zip › PPR18 Supplementary Table S1.xls]

## Sheet: Sheet1
Primers used in this study.
Primer name	Primer sequences (5’-3’)	Application
PPR18-F1	CGCTTCTGCTCGCTCCCACC	Genotype ppr18-1 and ppr18-2 mutants
PPR18-R1	CCTGACTATCACGCCAGAAGCCTC
PPR18-F2	CACCATGCCGCCGCGGTCACCG	PPR18 cloning into pEntry vector
PPR18-R2	CCTGACTATCACGCCAGAAGCCTC
PPR18-F3	TGTGAAGACGGCAGGTTGGAA	RT-PCR analysis of PPR18 gene
PPR18-R3	CATCATTCATCACAACTGCCGC
PPR18-F4	TGTGAAGACGGCAGGTTGGAA	qRT-PCR analysis of PPR18 gene
PPR18-R4	CCGCTCTTGCAGTAGCCATCA
AOX1-F1	CCTATTGGACCGTCAAATTACTGC	RT-PCR / qRT-PCR analysis of AOX1 gene
AOX1-R1	CACTGTTTCCAGCATCATAGCAC
AOX2-F1	GACATCTTCTTCCAGAGGCG	RT-PCR analysis of AOX2 gene
AOX2-R1	TGACTACGTCCTTGAGCGTG
AOX2-F2	CCAAGACGCTGATGGATAAGGT	qRT-PCR analysis of AOX2 gene
AOX2-R2	CCACGGTTTCCAGCATCAT
AOX3-F1	CGGCACCGAGAAGCATGA	RT-PCR / qRT-PCR analysis of AOX3 gene
AOX3-R1	CTGGTCCACTTCCACTCCGT
PPR18AD-F	CCGGGAATTCCGCGCGCTCATCCGCGAGCT	Yeast two-hybrid analysis
PPR18AD-R	GGGCCTCGAGTTATTGATATGATCTTTTATGATGTT
PPR18BD-F	CCGGCCATGGAGCGCGCGCTCATCCGCGAGCT
PPR18BD-R	CCCGGAATTCTTATTGATATGATCTTTTATGATGTT
DEK35YTH-F	CCGGGAATTCACCACGCCGCACCTGCCCG
DEK35YTH-R	CGCGGGATCCCCTTGTCTTTTCAATCTCCTTATC
EMP8YTH-F	CCGGGAATTCGCCTACTTCGCGGCGGTGCA
EMP8YTH-R	CGCGGGATCCATTTCCCTTCAGGGACACCTCAAG
EMP602YTH-F	CCGGGAATTCGCCGACGTCGGTGAGGTGTAC
EMP602YTH-R	CGCGGGATCCAGCTGCTCTCAATATATCAGCGTC
